# Supplementary material for: Urinary sodium/potassium ratio as a screening tool for hyperaldosteronism in men with hypertension
Source: Hypertens Res. 2021 May 17;44(9):1129–37. doi: 10.1038/s41440-021-00663-9 (PMC8418986; doi:10.1038/s41440-021-00663-9)
Supplement: Supplementary file 2 — Supplementary Table 1 [file 41440_2021_663_MOESM2_ESM.xlsx]

## Sheet: Suppl 1
Supplementary Table 1. Physical and lifestyle characteristics of participants stratified by PAC level, 2017–2018 (> or <90th percentile).
	Men (n=108)						Women (n=52)
	PAC <90th percentile (n=97)		PAC >90th percentile (n=11)		p-value		PAC <90th percentile (n=47)		PAC >90th percentile (n=5)		p-value
Age (years)	53.46	(8.0)	51.1	-9.4	0.439		56.7234	(7.1)	56.2	(10.9)	0.92129
Height (m)	1.71873	(0.05)	1.7392	0.03	0.0579		1.57251	(0.06)	1.5524	(0.06)	0.487721
Body weight (kg)	74.99	(12.1)	75.054	16.58	0.9905		61.5298	(11.3)	61.36	(19.1)	0.985277
Body mass index (kg/m2)	25.35	(3.6)	24.76	4.93	0.7081		24.8277	(4.0)	25.18	(6.3)	0.907962
Systolic blood pressure (mmHg)	146.52	11.8	139.09	6.84	< 0.01		150.532	11.59	157.6	8.44	0.140645
Diastolic blood pressure (mmHg)	98.44	6.585	94.9	4.32	0.0283		92.383	8.55	99	12.72	0.314283
Urinary sodium (mmol/L) †	155.5	50.78	103.54	47.31	< 0.01		142	(43.0)	144	(70.0)	0.952859
Urinary potassium (mmol/L) †	63.42	25.77	83.81	40.09	0.1276		59.7851	(23.6)	50.12	(25.4)	0.454774
Urinary sodium/potassium ratio (mmol/mmol) †	2.874	1.593	1.609	1.154	< 0.01		2.76767	1.473	3.26084	1.424	0.496445
Plasma aldosterone (ng/dL)	15.5969	3.9872	27.6545	5.0539	< 0.01		16.2051	4.03	27.788	4.24	< 0.01
Plasma renin activity (ng/mL/hr)	1.126	0.849	2.3272	1.078	< 0.01		0.765957	(0.61)	0.86	(0.89)	0.828508
Serum potassium (mmol/L)	4.2896	0.299	4.118	0.222	0.035		4.21702	(0.3)	3.88	(0.2)	< 0.01
Creatinine (μmol/L)	76.36	11.64	81.4	13.788	0.2662		55.9365	(6.9)	60.4656	(7.1)	0.236116
eGFR (mL/min/1.73m2)	74.966	13.349	70.74	11.06	0.26116		75.86	(11.8)	70.0248	(13.0)	0.383182
Sweating the day before the examination	19	19.59	5	45.45	0.06		4	(8.7)	2	(40.0)	0.0993
Sweating > 5/wk	10	10.31	3	27.27	0.1272		4	(8.5)	1	(20.0)	0.4098
Vegetables intake > 1/day	72	74.23	10	90.91	0.2906		45	(95.7)	5	(100.0)	1
Fruit intake > 1/day	24	24.74	3	27.27	1		17	(36.2)	2	(40.0)	1
Legumes intake > 1/day	28	28.87	6	54.55	0.0967		24	(51.1)	2	(40.0)	1
Salty food intake > 1/day	21	21.65	5	45.45	0.1293		11	(23.4)	0	(0.0)	0.5714
Skipping breakfast > 3/week	74	76.29	8	72.73	0.7239		4	(8.5)	1	(20.0)	0.4098
Diabetes mellitus	10	10.31	1	9.09	1		0	(0.0)	1	(20.0)	0.0962
Current smoker	21	21.65	2	18.18	1		1	(2.1)	0	(0.0)	1
Drinking					0.7501						0.0117
-Every day	55	56.7	5	45.45			13	(27.7)	0	(0.0)
-Sometimes	30	30.93	4	36.36			5	(10.6)	3	(60.0)
-Rarely	12	12.37	2	18.18			29	(61.7)	2	(40.0)
Continuous variables are described as mean (standard deviation); categorical variables are described as n (%).
eGFR, estimated glomerular filtration rate; PAC, plasma aldosterone concentration.
† Measured using second morning urine.
Note: p-values are calculated using Fisher's exact test for dichotomic variables, χ2 test for multiple categorical variable (drinking status) and t-test for continuous variables.
