# Supplementary material for: Urinary sodium/potassium ratio as a screening tool for hyperaldosteronism in men with hypertension
Source: Hypertens Res. 2021 May 17;44(9):1129–37. doi: 10.1038/s41440-021-00663-9 (PMC8418986; doi:10.1038/s41440-021-00663-9)
Supplement: Supplementary file 3 — Supplementary Table 2 [file 41440_2021_663_MOESM3_ESM.xlsx]

## Sheet: Table 2 (2)
	Supplementary Table 2. Associations of variables with the plasma aldosterone concentration (n=160).
		Simple regression analysis				Model 1				Model 2
		Regression coefficient	(95% CI)	p-value		Regression coefficient	(95% CI)	p-value		Regression coefficient	(95% CI)	p-value
	Sex †	-4.93846	(-23.01, 13.13)	0.590142		33.9634	(-2.48, 70.41)	0.0675184		-2.9829	(-20.66, 14.69)	0.739289
	Age (yr)	-1.01252	(-2.06, 0.03)	0.0573705		-1.07861	(-2.22, 0.06)	0.063639		-1.10017	(-2.10, -0.10)	0.0318482
	Body mass index (kg/m2)	1.51209	(-0.65, 3.68)	0.16959		0.479281	(-1.68, 2.64)	0.661447		–
	Systolic blood pressure (mmHg)	-0.0892709	(-0.81, 0.63)	0.806962		0.15873	(-0.59, 0.91)	0.676356		–
	eGFR (mL/min/1.73m2)	-0.244085	(-0.91, 0.42)	0.470955		-0.363611	(-1.08, 0.35)	0.315531		–
	Serum potassium (mmol/L)	-29.4603	(-56.62, -2.30)	0.0336678		-32.2714	(-60.31, -4.24)	0.0243606		-32.7087	(-58.42, -7.00)	0.0129982
	Sweating > 5/week	23.9443	(-2.60, 50.49)	0.0767603		13.9177	(-12.00, 39.83)	0.290235		–
	Vegetables intake > 1/day	12.3048	(-9.91, 34.52)	0.275583		17.7679	(-4.47, 40.01)	0.116517		18.4654	(-2.94, 39.87)	0.0904182
	Fruit intake > 1/day	1.46972	(-17.25, 20.19)	0.876952		-1.418	(-20.44, 17.60)	0.883075		–
	Salty food intake > 1/day	-1.29853	(-21.39, 18.79)	0.898593		-0.904685	(-20.47, 18.66)	0.927319		–
	Drinking
	Everyday vs rarely	-5.49413	(-28.33, 17.35)	0.635366		-5.34358	(-29.67, 18.99)	0.664853		–
	Sometimes vs rarely	-17.2092	(-37.39, 2.97)	0.0940392		-9.85253	(-33.14, 13.43)	0.404363		–
	log SMU Na/K	-27.7052	(-42.59, -12.82)	< 0.01		0.179505	(-30.60, 30.96)	0.99082		-0.382593	(-29.00, 28.24)	0.978964
	log SMU Na/K * sex #	-40.7073	(-74.63, -6.79)	0.0189908		-37.9157	(-72.18, -3.65)	0.0303509		-39.4723	(-72.53, -6.42)	0.0195834
	eGFR, estimated glomerular filtration rate; SMU Na/K, second morning urine sodium/potassium ratio; CI, confidence interval.
	† Men and women were defined as 1 and 0, respectively.
	# Interaction term between log SMU Na/K and sex.
	Multiple regression analysis model 1 is adjusted for all the above variables including log SMU Na/K * sex.
	Multiple regression analysis model 2 is adjusted for sex, age, serum potassium, vegetables intake, log SUM Na/K, and log SMU Na/K * sex
